# Supplementary material for: AA amyloid fibrils from diseased tissue are structurally different from in vitro formed SAA fibrils
Source: Nat Commun. 2021 Feb 12;12:1013. doi: 10.1038/s41467-021-21129-z (PMC7881110; doi:10.1038/s41467-021-21129-z)
Supplement: Supplementary file 3 — Source Data [file 41467_2021_21129_MOESM3_ESM.xlsx]

## Sheet: Fig. 5a-d
Coomassie-stained denaturing protein gels depicting stability of ex vivo and invitro AA amyloid fibrils against proteolysis

## Sheet: Suppl. Fig. 1d 
				Morphology II
		Resolution	FSC corrected	FSC unmasked maps	FSC masked maps	corrected FSC phase randomized masked maps
		0.001001	1	1	1	1
		0.003527	0.999987	0.999956	0.999987	0.999986
		0.007055	0.999958	0.999261	0.999958	0.999958
		0.010582	0.999945	0.998261	0.999945	0.999949
		0.014109	0.999932	0.998969	0.999932	0.999934
		0.017637	0.999891	0.993092	0.999891	0.999879
		0.021164	0.99981	0.995498	0.99981	0.999796
		0.024691	0.99969	0.996504	0.99969	0.999681
		0.028219	0.999399	0.99264	0.999399	0.999357
		0.031746	0.998564	0.97833	0.998564	0.998447
		0.035273	0.996761	0.957382	0.996761	0.99664
		0.038801	0.996139	0.953103	0.996139	0.996054
		0.042328	0.997244	0.962666	0.997244	0.99719
		0.045855	0.997047	0.959296	0.997047	0.996858
		0.049383	0.995017	0.943287	0.995017	0.994755
		0.05291	0.992599	0.950674	0.992599	0.992264
		0.056437	0.990263	0.945318	0.990263	0.98946
		0.059965	0.985443	0.917913	0.985443	0.984336
		0.063492	0.983764	0.901905	0.983764	0.982852
		0.067019	0.985146	0.896158	0.985146	0.984319
		0.070547	0.986616	0.914329	0.986616	0.986481
		0.074074	0.986544	0.917394	0.986544	0.986227
		0.077601	0.988001	0.937938	0.988001	0.987546
		0.081129	0.988592	0.951331	0.988592	0.988748
		0.084656	0.986492	0.957718	0.986492	0.986781
		0.088183	0.987952	0.963726	0.987952	0.988394
		0.091711	0.986732	0.957578	0.986732	0.987267
		0.095238	0.980835	0.939399	0.980835	0.980278
		0.098765	0.972607	0.894118	0.972607	0.970859
		0.102293	0.969599	0.848938	0.969599	0.964552
		0.10582	0.969062	0.836619	0.969062	0.963575
		0.109347	0.964838	0.820079	0.964838	0.962161
		0.112875	0.954351	0.812238	0.954351	0.952861
		0.116402	0.945838	0.795585	0.945838	0.908745
		0.119929	0.939384	0.7619	0.939384	0.787879
		0.123457	0.820196	0.803396	0.936525	0.646977
		0.126984	0.834159	0.818238	0.941324	0.646191
		0.130511	0.792647	0.815188	0.938856	0.705119
		0.134039	0.717556	0.754045	0.934866	0.769392
		0.137566	0.718312	0.70909	0.943642	0.799929
		0.141093	0.629757	0.629547	0.929298	0.809038
		0.144621	0.535029	0.585019	0.889641	0.762654
		0.148148	0.573078	0.517173	0.859653	0.671258
		0.151675	0.708186	0.566348	0.872062	0.561578
		0.155203	0.782899	0.618348	0.884444	0.467732
		0.15873	0.764696	0.609639	0.875028	0.468891
		0.162257	0.744824	0.541066	0.890098	0.569309
		0.165785	0.761309	0.58824	0.901673	0.588059
		0.169312	0.72719	0.585605	0.888538	0.591428
		0.17284	0.70106	0.527192	0.875363	0.58307
		0.176367	0.753291	0.544201	0.881001	0.517653
		0.179894	0.799663	0.463626	0.878028	0.391162
		0.183422	0.820821	0.453592	0.873451	0.293732
		0.186949	0.863123	0.454672	0.895569	0.237044
		0.190476	0.904145	0.429088	0.926011	0.228113
		0.194004	0.913544	0.353237	0.934768	0.24549
		0.197531	0.920648	0.325194	0.939485	0.237388
		0.201058	0.92924	0.480306	0.944284	0.212608
		0.204586	0.933692	0.839662	0.945488	0.177899
		0.208113	0.937861	0.914583	0.946742	0.14292
		0.21164	0.935607	0.856438	0.942774	0.111301
		0.215168	0.925497	0.726276	0.932573	0.094977
		0.218695	0.910848	0.624504	0.919722	0.099539
		0.222222	0.885767	0.55219	0.899685	0.121835
		0.22575	0.852788	0.453703	0.873558	0.14109
		0.229277	0.8051	0.358704	0.838281	0.170243
		0.232804	0.736756	0.345352	0.783844	0.178877
		0.236332	0.678583	0.307766	0.729141	0.157297
		0.239859	0.630602	0.290923	0.678859	0.130639
		0.243386	0.604398	0.261006	0.637583	0.083885
		0.246914	0.581934	0.185621	0.613357	0.075162
		0.250441	0.551731	0.15092	0.589446	0.084135
		0.253968	0.516181	0.138102	0.565798	0.102554
		0.257496	0.477656	0.136299	0.541231	0.12171
		0.261023	0.414495	0.138352	0.480396	0.112555
		0.26455	0.378426	0.115068	0.427278	0.078594
		0.268078	0.364678	0.079629	0.392786	0.044242
		0.271605	0.308728	0.065546	0.332644	0.034598
		0.275132	0.302671	0.059439	0.319469	0.02409
		0.27866	0.28408	0.03546	0.297213	0.018344
		0.282187	0.219892	0.016101	0.25022	0.038877
		0.285714	0.157491	0.015301	0.202882	0.053876
		0.289242	0.139422	-0.007903	0.174676	0.040966
		0.292769	0.124645	0.003137	0.149474	0.028366
		0.296296	0.093914	0.015168	0.115771	0.024122
		0.299824	0.084798	-0.006206	0.108206	0.025576
		0.303351	0.103662	0.016637	0.12738	0.026461
		0.306878	0.113569	0.043659	0.138384	0.027994
		0.310406	0.105729	-0.007418	0.133301	0.030832
		0.313933	0.08733	0.011535	0.109723	0.024536
		0.31746	0.039263	0.01165	0.066619	0.028474
		0.320988	0.031534	0.009353	0.053213	0.022386
		0.324515	0.045840 -8	2.18988e-05	0.058374	0.013136
		0.328042	0.019719	-0.001425	0.029948	0.010435
		0.33157	0.02488	0.026726	0.04692	0.022602
		0.335097	0.040044	-0.015735	0.056557	0.017201
		0.338624	0.017834	-0.016965	0.030645	0.013044
		0.342152	0.018134	-0.00813	0.028994	0.01106
		0.345679	-0.02924	0.019885	-0.002781	0.025707
		0.349206	-0.062759	-0.012073	-0.012386	0.047399
		0.352734	-0.03545	-0.009422	0.006895	0.040896
		0.356261	-0.012602	0.015522	0.005501	0.017877
		0.359788	-0.000629667	0.004061	0.009329	0.009952
		0.363316	0.0106	0.001544	0.028432	0.018023
		0.366843	0.034821	0.005859	0.055573	0.021501
		0.37037	0.043096	-0.002	0.069448	0.027539

## Sheet: Suppl. Fig. 4d
				Morphology i														Morphology ii
		Resolution	FSC corrected	FSC unmasked maps	FSC masked maps	corrected FSC phase randomized masked maps									Resolution	FSC corrected	FSC unmasked maps	FSC masked maps	corrected FSC phase randomized masked maps
		0.001001	1	1	1	1									0.001001	1	1	1	1
		0.003561	1	0.999925	1	1									0.004808	0.99997	0.999975	0.99997	0.99997
		0.007123	1	0.999904	1	1									0.009615	0.999852	0.999501	0.999852	0.999852
		0.010684	0.999997	0.999903	0.999997	0.999997									0.014423	0.999794	0.999788	0.999794	0.999793
		0.014245	0.999989	0.99986	0.999989	0.999989									0.019231	0.999486	0.99886	0.999486	0.999486
		0.017806	0.999979	0.999495	0.999979	0.999979									0.024038	0.998975	0.998529	0.998975	0.998975
		0.021368	0.999945	0.99915	0.999945	0.999945									0.028846	0.998512	0.998765	0.998512	0.998514
		0.024929	0.999845	0.999458	0.999845	0.999845									0.033654	0.999126	0.998849	0.999126	0.999127
		0.02849	0.999741	0.999483	0.999741	0.999741									0.038462	0.99903	0.99743	0.99903	0.99903
		0.032051	0.999855	0.99968	0.999855	0.999855									0.043269	0.998224	0.995639	0.998224	0.998223
		0.035613	0.9999	0.999592	0.9999	0.9999									0.048077	0.998481	0.996462	0.998481	0.998479
		0.039174	0.999887	0.999235	0.999887	0.999887									0.052885	0.997932	0.995922	0.997932	0.997929
		0.042735	0.999843	0.998585	0.999843	0.999843									0.057692	0.995657	0.992718	0.995657	0.995654
		0.046296	0.9996	0.998236	0.9996	0.999601									0.0625	0.994676	0.994546	0.994676	0.994677
		0.049858	0.999104	0.997451	0.999104	0.999105									0.067308	0.996312	0.993278	0.996312	0.996312
		0.053419	0.99918	0.997453	0.99918	0.99918									0.072115	0.99528	0.99249	0.99528	0.995275
		0.05698	0.999315	0.997273	0.999315	0.999315									0.076923	0.996858	0.995135	0.996858	0.996856
		0.060541	0.999249	0.996602	0.999249	0.999249									0.081731	0.997329	0.995986	0.997329	0.99733
		0.064103	0.999581	0.997636	0.999581	0.999581									0.086538	0.995423	0.994174	0.995423	0.995422
		0.067664	0.999623	0.998214	0.999623	0.999623									0.091346	0.994307	0.991101	0.994307	0.994302
		0.071225	0.999308	0.998298	0.999308	0.999308									0.096154	0.992519	0.988172	0.992519	0.992512
		0.074786	0.999184	0.998329	0.999184	0.999184									0.100962	0.994413	0.992063	0.994413	0.994401
		0.078348	0.999146	0.998383	0.999146	0.999146									0.105769	0.993417	0.990313	0.993417	0.99341
		0.081909	0.999213	0.997454	0.999213	0.999213									0.110577	0.993813	0.989516	0.993813	0.993808
		0.08547	0.998974	0.996988	0.998974	0.998974									0.115385	0.990496	0.984471	0.990496	0.990494
		0.089031	0.998591	0.996238	0.998591	0.998591									0.120192	0.979224	0.974321	0.979224	0.979202
		0.092593	0.998463	0.995728	0.998463	0.998464									0.125	0.966765	0.963443	0.966765	0.966788
		0.096154	0.998414	0.995322	0.998414	0.998414									0.129808	0.974295	0.960176	0.974295	0.974304
		0.099715	0.998668	0.996744	0.998668	0.998667									0.134615	0.966929	0.955908	0.966929	0.966898
		0.103276	0.998885	0.996302	0.998885	0.998885									0.139423	0.976222	0.966072	0.976222	0.9762
		0.106838	0.998725	0.995458	0.998725	0.998724									0.144231	0.984916	0.981215	0.984916	0.984921
		0.110399	0.998372	0.995254	0.998372	0.998372									0.149038	0.983873	0.97749	0.983873	0.98388
		0.11396	0.997621	0.994281	0.997621	0.997621									0.153846	0.978815	0.965162	0.978815	0.978825
		0.117521	0.997129	0.993098	0.997129	0.99713									0.158654	0.981164	0.967138	0.981164	0.981191
		0.121083	0.996701	0.991125	0.996701	0.9967									0.163462	0.983166	0.974499	0.983166	0.983192
		0.124644	0.996228	0.984497	0.996228	0.996228									0.168269	0.978348	0.963787	0.978348	0.978377
		0.128205	0.994603	0.983677	0.994603	0.994605									0.173077	0.96994	0.952166	0.96994	0.969912
		0.131766	0.99373	0.97731	0.99373	0.993729									0.177885	0.954292	0.929121	0.954292	0.954305
		0.135328	0.994506	0.975958	0.994506	0.9945									0.182692	0.962307	0.927617	0.962307	0.962284
		0.138889	0.995462	0.978391	0.995462	0.995461									0.1875	0.966573	0.915542	0.966573	0.966669
		0.14245	0.996358	0.987097	0.996358	0.99636									0.192308	0.976969	0.904316	0.976969	0.976948
		0.146011	0.996593	0.988133	0.996593	0.996595									0.197115	0.984056	0.928581	0.984056	0.984022
		0.149573	0.996163	0.986132	0.996163	0.996164									0.201923	0.98791	0.958158	0.98791	0.987892
		0.153134	0.996606	0.982635	0.996606	0.996607									0.206731	0.990341	0.982653	0.990341	0.990325
		0.156695	0.99605	0.981583	0.99605	0.99605									0.211538	0.990298	0.991949	0.990298	0.990273
		0.160256	0.995713	0.978668	0.995713	0.995712									0.216346	0.986925	0.973257	0.986925	0.986937
		0.163818	0.996097	0.9817	0.996097	0.996096									0.221154	0.983268	0.971828	0.983268	0.983238
		0.167379	0.996286	0.984863	0.996286	0.996284									0.225962	0.979481	0.948885	0.979481	0.979359
		0.17094	0.996325	0.984267	0.996325	0.996322									0.230769	0.97347	0.940891	0.97347	0.973368
		0.174501	0.995443	0.974941	0.995443	0.995441									0.235577	0.962603	0.925268	0.962603	0.962602
		0.178063	0.993388	0.963629	0.993388	0.993389									0.240385	0.950403	0.892238	0.950403	0.949912
		0.181624	0.991007	0.955259	0.991007	0.991004									0.245192	0.936332	0.873539	0.936332	0.935841
		0.185185	0.990586	0.95379	0.990586	0.990576									0.25	0.929594	0.858357	0.929594	0.929022
		0.188746	0.992373	0.957179	0.992373	0.992367									0.254808	0.92325	0.875086	0.92325	0.921964
		0.192308	0.99425	0.96867	0.99425	0.994247									0.259615	0.915416	0.860921	0.915416	0.911919
		0.195869	0.995082	0.973856	0.995082	0.99508									0.264423	0.902979	0.822762	0.902979	0.894065
		0.19943	0.995348	0.975943	0.995348	0.995349									0.269231	0.884886	0.806819	0.884886	0.858171
		0.202991	0.995416	0.981233	0.995416	0.995415									0.274038	0.85825	0.74017	0.85825	0.749382
		0.206553	0.995568	0.988643	0.995568	0.995564									0.278846	0.842923	0.695546	0.842923	0.583017
		0.210114	0.995657	0.993849	0.995657	0.995653									0.283654	0.67387	0.679144	0.813721	0.42882
		0.213675	0.995775	0.991581	0.995775	0.995774									0.288462	0.716978	0.645298	0.802606	0.302549
		0.217236	0.995664	0.988318	0.995664	0.99567									0.293269	0.653502	0.55851	0.73496	0.235091
		0.220798	0.994957	0.987405	0.994957	0.994965									0.298077	0.528534	0.435563	0.628783	0.212634
		0.224359	0.99386	0.979832	0.99386	0.993868									0.302885	0.455175	0.381393	0.555831	0.18475
		0.22792	0.992643	0.972739	0.992643	0.992639									0.307692	0.454797	0.306951	0.523125	0.125325
		0.231481	0.991711	0.971194	0.991711	0.991695									0.3125	0.417414	0.246379	0.47258	0.094691
		0.235043	0.991047	0.969467	0.991047	0.991037									0.317308	0.358135	0.213303	0.399686	0.064734
		0.238604	0.990256	0.963262	0.990256	0.990257									0.322115	0.325931	0.178034	0.362748	0.05462
		0.242165	0.990503	0.961827	0.990503	0.99049									0.326923	0.247847	0.137496	0.277982	0.040065
		0.245727	0.991349	0.961096	0.991349	0.991362									0.331731	0.224879	0.119089	0.248938	0.031039
		0.249288	0.991239	0.964927	0.991239	0.99129									0.336538	0.172253	0.087768	0.190875	0.022497
		0.252849	0.990478	0.964805	0.990478	0.990478									0.341346	0.095754	0.057818	0.099522	0.004168
		0.25641	0.98913	0.962456	0.98913	0.9891									0.346154	0.062159	0.037615	0.083362	0.022609
		0.259972	0.987651	0.951742	0.987651	0.987611									0.350962	0.074648	0.028023	0.094822	0.021802
		0.263533	0.985872	0.943272	0.985872	0.985835									0.355769	0.050369	0.047171	0.058122	0.008163
		0.267094	0.984343	0.940385	0.984343	0.984257									0.360577	0.004273	0.018769	0.005783	0.001516
		0.270655	0.983608	0.936534	0.983608	0.983519									0.365385	0.023236	0.019509	0.014987	-0.00845
		0.274217	0.980751	0.929687	0.980751	0.980874									0.370192	0.024161	0.04832	0.026916	0.002823
		0.277778	0.978005	0.909571	0.978005	0.978007									0.375	0.033675	0.012988	0.036035	0.002443
		0.281339	0.974808	0.888231	0.974808	0.973837									0.379808	0.036711	0.002333	0.029089	-0.00791
		0.2849	0.968786	0.871513	0.968786	0.963941									0.384615	0.02033	0.006873	0.020522 1.	95.6702
		0.288462	0.961571	0.815352	0.961571	0.945747									0.389423	-0.03424	-0.00967	-0.03324 9.	62.3789
		0.292023	0.951908	0.787867	0.951908	0.911014									0.394231	-0.01125	-0.01254	-0.02474	-0.01334
		0.295584	0.937911	0.761614	0.937911	0.848148									0.399038	0.014638 7	1.94628e-05	0.011296	-0.00339
		0.299145	0.70904	0.737509	0.930117	0.759819									0.403846	0.033529	0.035943	0.026087	-0.0077
		0.302707	0.75025	0.705645	0.918828	0.674988									0.408654	0.030746	0.0162	0.020389	-0.01069
		0.306268	0.762445	0.680209	0.905359	0.601605									0.413462	0.001916	-0.01495	0.007648	0.005743
		0.309829	0.768228	0.628169	0.896413	0.553065									0.418269	-0.000756215	-0.00901	0.021975	0.022714
		0.31339	0.757501	0.553388	0.878924	0.500716									0.423077	0.004337	-0.00141	0.019481	0.01521
		0.316952	0.735824	0.542021	0.854804	0.450381									0.427885	0.004221 1	8.10265e-05	0.011701	0.007512
		0.320513	0.732465	0.53786	0.837556	0.392812									0.432692	0.007332	0.006729	0.024005	0.016796
		0.324074	0.7199	0.477293	0.815351	0.340776									0.4375	0.002293	0.008602	-0.00139	-0.00369
		0.327635	0.708769	0.438893	0.799543	0.311691									0.442308	0.023737	0.018798	0.016238	-0.00768
		0.331197	0.690203	0.390238	0.77315	0.267747									0.447115	0.000756581	-0.00866	-0.00779	-0.00855
		0.334758	0.62494	0.264509	0.708678	0.223267									0.451923	0.038701	0.022629	0.038386 -3	2.8063e-05
		0.338319	0.537787	0.182713	0.625211	0.189142									0.456731	0.030012	0.008605	0.033658	0.003759
		0.34188	0.487558	0.175164	0.566554	0.154155									0.461538	0.022483 6	5.66588e-05	0.018205	-0.00438
		0.345442	0.457098	0.171313	0.523844	0.122944									0.466346	0.025295	0.006992	0.02254	-0.00283
		0.349003	0.415461	0.163701	0.472486	0.097557									0.471154	-0.01315	0.00734	-0.00844	0.004651
		0.352564	0.376874	0.113207	0.430199	0.085576									0.475962	0.002987	-0.00722	0.000100705	-0.0029
		0.356125	0.352192	0.111681	0.397883	0.070531									0.480769	-0.00418	-0.01375	0.000622849	0.004788
		0.359687	0.325718	0.087794	0.35428	0.042359
		0.363248	0.264717	0.064697	0.280746	0.0218
		0.366809	0.182236	0.058212	0.189095	0.008388
		0.37037	0.091278	0.012205	0.102075	0.011881
		0.373932	0.068496	0.008594	0.087269	0.020153
		0.377493	0.124034	0.043861	0.144448	0.023305
		0.381054	0.13378	0.035398	0.151593	0.020564
		0.384615	0.088029	0.021862	0.104789	0.018378
		0.388177	0.076063	0.04013	0.085778	0.010515
		0.391738	0.098195	0.019878	-0.098052	0.000158635
		0.395299	0.077152 1.	18.7643	0.082684	0.005995
		0.39886	0.027981	0.014498	0.044651	0.01715
		0.402422	0.010831 -3	8.97958e-05	0.032467	0.021873
		0.405983	0.015036	-0.005585	0.034425	0.019685
		0.409544	0.022539	0.001308	0.040329	0.0182
		0.413105	0.040474	-0.010412	0.055228	0.015375
		0.416667	0.044363	-0.007823	0.055206	0.011346
		0.420228	0.02902	0.014065	0.038182	0.009436
		0.423789	0.005567	0.013502	0.018518	0.013023
		0.42735	-0.00658	0.001917	0.007659	0.014146
		0.430912	0.002437	0.013613	0.011856	0.009442
		0.434473	0.004771	0.002504	0.006218	0.001454
		0.438034	-0.009690 9.	41.1696	-0.011478	-0.001771
		0.441595	-0.030937	-0.001607	-0.027793	0.00305
		0.445157	-0.034392	0.001071	-0.030464	0.003797
		0.448718	-0.022092	0.013949	-0.016076	0.005886
		0.452279	-0.003744	0.004158 5.	91.5847	0.004319
		0.45584	0.038198	0.005991	0.042273	0.004237
		0.459402	0.076546	0.005111	0.076908 3	9.1934e-05
		0.462963	0.069416	0.029658	-0.069134	0.000303669
		0.466524	0.026169	0.018029	0.02779	0.001665
		0.470085	0.01152	-0.00219	0.008785	-0.002767
		0.473647	0.031963	0.017142	0.024279	-0.007938
		0.477208	0.034573	0.006816	0.02279	-0.012205
		0.480769	0.026944	-0.006044	0.016263	-0.010977

## Sheet: Suppl. Fig. 7a-b
Coomassie-stained denaturing protein gels depicting stability of amyloid fibrils against guanidine denaturation
